# Supplementary material for: Horses in Denmark Are a Reservoir of Diverse Clones of Methicillin-Resistant and -Susceptible Staphylococcus aureus
Source: Front Microbiol. 2017 Apr 3;8:543. doi: 10.3389/fmicb.2017.00543 (PMC5376617; doi:10.3389/fmicb.2017.00543)
Supplement: Data Sheet 1 — Information about the health and antimicrobial treatments of 49 horses. The remaining 352 horses included in the study were reported as both, healthy and without any antimicrobial treatments in the 6 months prior to the study, and were hence excluded from this table. [file DataSheet1.XLSX]

## Sheet: Taulukko1
Horse ID	MRSA	Farm ID	Current health status	Afected organ	Antimicrobials	Compound	Antimicrobial lavage
H6	0	3	healthy	.	Yes	Trimazin (Scanvet)	.
H10	0	7	healthy	.	Unknown	.	.
H11	0	7	healthy	.	Unknown	.	.
H12	0	7	healthy	Uterus	Yes	Ampicillin	.
H13	0	7	healthy	.	Unknown	.	.
H14	0	7	healthy	.	Unknown	.	.
H31	0	13	healthy	.	Yes	Unknown	.
H32	0	14	diseased	Laminitis	Yes	Unknown	.
H33	0	14	diseased	Laminitis	Yes	Unknown	.
H60	0	23	diseased	Hoof	Yes	Penicilliprokain rosco vet (Ceva Animal Health)	.
H74	0	27	diseased	Colic	No	.	.
H110	0	34	diseased	Cushing	No	.	.
H183	0	51	diseased	Lungs	Yes	Doxycillin	.
H205	0	57	healthy	.	Yes	Trimazin (Scanvet)	.
H213	0	58	healthy	.	Yes	Norodine vet (Scanvet)	.
H260	0	61	healthy	.	Unknown	.	.
H261	0	61	healthy	Uterus	Yes	Norodine vet (Scanvet)	Cobactan vet (MSD Animal Health) lavage
H262	0	61	healthy	Uterus	Yes	.	Cobactan vet (MSD Animal Health) lavage
H263	0	61	healthy	Uterus	Yes	Norodine vet (Scanvet)	Cobactan vet (MSD Animal Health) lavage
H265	0	61	healthy	.	Unknown	.	.
H267	0	61	healthy	.	Unknown	.	.
H272	0	61	healthy	.	Unknown	.	.
H273	0	61	healthy	.	Unknown	.	.
H279	0	62	healthy	Testicles	Yes	Penovet vet (Boehtinger Ingelheim)	.
H280	1	62	diseased	Skin	Unknown	.	.
H290	0	63	healthy	.	Unknown	.	.
H296	0	63	healthy	.	Unknown	.	.
H298	0	64	diseased	Intestine	No	.	.
H300	0	64	healthy	.	Unknown	.	.
H301	0	64	healthy	.	Unknown	.	.
H302	0	64	healthy	.	Yes	Equibactin vet (Dechra)	.
H304	0	64	healthy	.	Unknown	.	.
H307	0	64	healthy	.	Unknown	.	.
H308	0	64	healthy	.	Unknown	.	.
H309	0	64	healthy	.	Unknown	.	.
H310	0	64	healthy	.	Unknown	.	.
H325	0	66	healthy	Uterus	Yes	Norodine vet (Scanvet)	Cobactan vet (MSD Animal Health) lavage
H326	0	66	healthy	Uterus	Yes	.	Cobactan vet (MSD Animal Health) lavage
H327	0	66	healthy	Uterus	Yes	Penovet vet (Boehtinger Ingelheim)	Cobactan vet (MSD Animal Health) lavage
H337	0	67	healthy	.	Yes	Norodine vet (Scanvet)	.
H348	0	67	healthy	.	Unknown	.	.
H349	0	68	healthy	.	Yes	Trimazin (Scanvet)	.
H350	0	68	healthy	.	Yes	Trimazin (Scanvet)	.
H353	0	68	healthy	.	Yes	Trimazin (Scanvet)	.
H358	0	69	healthy	Eye	Yes	Tobramycin	.
H379	0	52	healthy	.	Yes	Norodine vet (Scanvet)	.
H397	0	75	healthy	.	Yes	Ethacillin	.
H402	0	75	healthy	.	Yes	Ethacillin	.
H403	0	75	healthy	.	Yes	Ethacillin	.
